# Supplementary material for: Proteomic fingerprints of damage in extracellular matrix assemblies
Source: Matrix Biol Plus. 2020 Jan 30;5:100027. doi: 10.1016/j.mbplus.2020.100027 (PMC7852314; doi:10.1016/j.mbplus.2020.100027)
Supplement: Table S1 — List of proteins identified in all microfibril isolations using LC-MS/MS. Peptide spectrum matches are also reported for each protein (Peptide Prophet FDR ≤ 0.05). [file mmc2.xlsx]

## Sheet: Samples Report for Elastase_HDF
				Exclusive, Unique Peptide Sprectrum Matches
				M79			M75			F75
#	Identified Proteins	Accession Number	Molecular Weight	Control	SSR	UVB	Control	SSR	UVB	Control	SSR	UVB
1	Annexin A5	ANXA5_HUMAN (+1)	36 kDa	127	111	121	158	173	151	84	98	133
2	Annexin A2	A0A024R5Z7_HUMAN (+1)	39 kDa	118	119	117	121	142	140	88	92	127
3	Fibrillin-1	FBN1_HUMAN	312 kDa	43	67	72	170	214	200	37	48	116
4	Collagen alpha-3(VI) chain	CO6A3_HUMAN (+1)	344 kDa	107	94	89	111	120	116	23	23	25
5	Annexin A6 (Fragment)	A0A0S2Z2Z6_HUMAN (+1)	76 kDa	49	52	62	71	86	83	53	72	87
6	Actin, cytoplasmic 2	ACTG_HUMAN	42 kDa	66	58	58	72	69	62	28	29	48
7	Collagen alpha-1(VI) chain	CO6A1_HUMAN	109 kDa	58	46	60	67	65	66	11	12	20
8	Neprilysin	NEP_HUMAN	86 kDa	58	47	65	54	60	51	25	24	42
9	Chymotrypsin-like elastase family member 1	CELA1_HUMAN	28 kDa	62	59	33	35	10	7	34	26	30
10	Collagen alpha-2(VI) chain	CO6A2_HUMAN	109 kDa	55	53	53	64	73	50	8	4	10
11	Annexin A1	ANXA1_HUMAN (+1)	39 kDa	36	38	48	60	56	54	24	24	62
12	Membrane alanine aminopeptidase variant (Fragment)	Q59E93_HUMAN	111 kDa	30	30	43	45	63	51	15	18	40
13	Calreticulin	CALR_HUMAN (+2)	48 kDa	30	33	40	33	37	36	23	18	48
14	Glyceraldehyde-3-phosphate dehydrogenase	G3P_HUMAN (+1)	36 kDa	32	29	33	42	41	42	20	21	32
15	Protein disulfide-isomerase A3	PDIA3_HUMAN (+1)	57 kDa	27	31	40	36	46	41	21	23	47
16	78 kDa glucose-regulated protein	GRP78_HUMAN (+1)	72 kDa	33	26	37	32	41	31	17	15	35
17	Enolase 1, (Alpha), isoform CRA_a	A0A024R4F1_HUMAN (+1)	47 kDa	20	18	22	37	41	43	24	29	26
18	L-lactate dehydrogenase A chain	LDHA_HUMAN (+1)	37 kDa	16	19	30	37	28	33	17	25	34
19	Integrin beta-1	ITB1_HUMAN	88 kDa	6	9	11	33	32	30	12	22	45
20	Prolow-density lipoprotein receptor-related protein 1	LRP1_HUMAN	505 kDa	20	13	24	27	23	20	11	17	30
21	Endoplasmin	ENPL_HUMAN (+2)	92 kDa	15	13	26	26	30	25	15	19	37
22	Chondroitin sulfate proteoglycan 2 (Versican), isoform CRA_b	A0A024RAQ9_HUMAN (+2)	373 kDa	9	4	8	30	30	33	20	24	40
23	Transforming growth factor beta-induced 68kDa isoform 1 (Fragment)	A0A0S2Z4Q2_HUMAN (+1)	75 kDa	21	20	23	39	44	38	0	0	2
24	Protein disulfide-isomerase	A0A024R8S5_HUMAN (+1)	57 kDa	25	15	17	22	23	20	4	9	19
25	Filamin-A	FLNA_HUMAN (+1)	281 kDa	16	13	12	13	19	19	18	21	37
26	Calnexin	CALX_HUMAN	68 kDa	22	19	19	13	19	14	15	17	27
27	Annexin	V9HW59_HUMAN	36 kDa	20	21	21	19	18	16	11	17	25
28	Pyruvate kinase PKM	KPYM_HUMAN (+1)	58 kDa	19	23	23	20	21	16	8	11	21
29	Dipeptidyl peptidase 4	DPP4_HUMAN	88 kDa	34	37	26	15	21	26	0	0	3
30	Heat shock cognate 71 kDa protein	E9PKE3_HUMAN (+3)	69 kDa	16	16	24	19	19	14	6	10	18
31	Prolyl endopeptidase FAP	A0A0D9SEN1_HUMAN (+1)	88 kDa	14	20	21	21	17	25	0	0	12
32	Integrin alpha-V	ITAV_HUMAN (+1)	116 kDa	18	16	13	14	18	23	10	11	12
33	Peptidyl-prolyl cis-trans isomerase B	PPIB_HUMAN (+1)	24 kDa	15	13	19	18	19	15	3	9	15
34	Myoferlin	MYOF_HUMAN	235 kDa	17	16	27	15	16	14	12	12	21
35	5'-nucleotidase	Q53Z63_HUMAN	63 kDa	8	11	7	26	33	30	12	10	14
36	Keratin 1	H6VRG3_HUMAN	66 kDa	26	19	19	13	30	17	3	5	6
37	Histone H4	B2R4R0_HUMAN (+2)	11 kDa	16	9	16	22	17	13	10	8	8
38	Tubulin alpha-1A chain	TBA1A_HUMAN	50 kDa	16	20	20	16	22	23	3	7	16
39	Gelsolin	A0A0A0MS51_HUMAN (+3)	83 kDa	15	15	19	11	19	17	12	8	11
40	Actinin, alpha 1, isoform CRA_a	A0A024R694_HUMAN (+1)	103 kDa	14	12	12	19	19	25	5	13	21
41	Histone H2B	A0A024QZZ7_HUMAN (+16)	14 kDa	13	12	13	17	20	15	10	10	20
42	Pancreatic triacylglycerol lipase	LIPP_HUMAN	51 kDa	21	13	16	14	12	8	6	11	16
43	Calumenin	CALU_HUMAN (+1)	37 kDa	7	5	9	16	14	17	6	7	16
44	Heat shock protein 90kDa alpha (Cytosolic), class B member 1, isoform CRA_a	A0A024RD80_HUMAN (+1)	83 kDa	15	22	14	21	21	19	0	0	12
45	Protein S100-A6	S10A6_HUMAN	10 kDa	17	13	23	14	16	14	0	8	15
46	Neutral alpha-glucosidase AB	GANAB_HUMAN (+1)	107 kDa	9	10	14	15	8	19	12	15	15
47	Phosphoglycerate mutase 1	PGAM1_HUMAN (+2)	29 kDa	12	12	10	14	16	14	6	6	13
48	Integrin beta-5	ITB5_HUMAN (+1)	88 kDa	11	5	18	11	20	19	0	9	12
49	Brain acid soluble protein 1	BASP1_HUMAN	23 kDa	5	7	7	6	7	5	0	4	7
50	Cytoskeleton-associated protein 4, isoform CRA_c	A0A024RBH2_HUMAN (+1)	66 kDa	12	9	12	19	18	14	5	9	15
51	Serpin peptidase inhibitor	A0A024R5K8_HUMAN (+1)	46 kDa	4	10	6	17	10	11	6	8	16
52	Histone H3.1	H31_HUMAN (+1)	15 kDa	11	8	8	10	9	12	6	7	12
53	Peptidyl-prolyl cis-trans isomerase	A8K486_HUMAN (+3)	18 kDa	10	9	13	9	16	12	5	9	11
54	Dolichyl-diphosphooligosaccharide--protein glycosyltransferase subunit 1	RPN1_HUMAN	69 kDa	10	12	11	9	13	13	6	8	12
55	Integrin, alpha 5 (Fibronectin receptor, alpha polypeptide), isoform CRA_b	A0A024RB01_HUMAN (+1)	119 kDa	5	2	4	14	10	14	11	10	20
56	Histone H2A	A0A0U1RR32_HUMAN (+1)	18 kDa	3	7	8	13	9	10	4	8	10
57	Protein S100-A10	S10AA_HUMAN	11 kDa	14	8	11	6	8	9	4	4	11
58	Caveolin (Fragment)	A9XTE5_HUMAN (+3)	20 kDa	10	7	8	13	9	7	4	5	10
59	Fibronectin 1, isoform CRA_n	A0A024R462_HUMAN (+2)	259 kDa	0	4	3	19	12	14	4	6	6
60	Neuroblast differentiation-associated protein AHNAK	AHNK_HUMAN	629 kDa	5	9	13	3	10	8	2	6	19
61	14-3-3 protein zeta/delta	1433Z_HUMAN (+1)	28 kDa	9	13	6	15	8	14	4	5	12
62	Transgelin	Q5U0D2_HUMAN (+2)	23 kDa	2	2	3	6	7	6	11	14	22
63	Elongation factor 1-alpha	A8K9C4_HUMAN (+8)	50 kDa	13	7	9	12	8	11	2	3	4
64	Glucose-6-phosphate isomerase (Fragment)	A0A0A0MTS2_HUMAN (+1)	65 kDa	8	7	11	8	14	8	3	3	11
65	Dolichyl-diphosphooligosaccharide--protein glycosyltransferase subunit 2	RPN2_HUMAN	69 kDa	10	9	14	4	12	9	3	9	10
66	Scavenger receptor class B, member 2, isoform CRA_a	A0A024RDG6_HUMAN (+1)	54 kDa	17	15	16	4	4	5	3	7	11
67	Dolichyl-diphosphooligosaccharide--protein glycosyltransferase 48 kDa subunit	A0A024RAD5_HUMAN (+2)	51 kDa	7	6	10	6	10	9	5	6	8
68	Protein disulfide-isomerase A4	A0A090N8Y2_HUMAN (+1)	73 kDa	6	11	11	11	10	11	6	11	11
69	Lysosomal-associated membrane protein 1, isoform CRA_a	A0A024RDY3_HUMAN (+1)	45 kDa	15	10	13	7	5	4	4	5	6
70	Galectin-1	LEG1_HUMAN	15 kDa	13	11	8	9	10	9	3	4	11
71	Thy-1 cell surface antigen variant (Fragment)	Q59GA0_HUMAN	16 kDa	11	6	6	10	12	10	0	5	6
72	Sodium/potassium-transporting ATPase subunit alpha-1	AT1A1_HUMAN	113 kDa	9	8	10	11	12	10	6	7	9
73	Triosephosphate isomerase (Fragment)	Q53HE2_HUMAN (+2)	27 kDa	9	9	9	10	11	7	0	2	7
74	Fructose-bisphosphate aldolase A	ALDOA_HUMAN (+2)	39 kDa	10	8	6	11	13	16	0	0	8
75	Moesin	MOES_HUMAN (+1)	68 kDa	3	4	7	11	11	8	4	6	10
76	Thrombospondin 1, isoform CRA_a	A0A024R9Q1_HUMAN (+1)	129 kDa	0	3	4	8	8	9	5	7	10
77	Integrin alpha-11	ITA11_HUMAN	133 kDa	4	2	4	9	8	12	6	10	13
78	Collagen, type IV, alpha 2, isoform CRA_a	A0A024RDW8_HUMAN (+1)	168 kDa	7	8	6	7	5	5	9	9	9
79	Collagen alpha-1(I) chain	CO1A1_HUMAN	139 kDa	5	3	7	5	11	11	7	7	14
80	FK506 binding protein 9, 63 kDa	A0A090N8P3_HUMAN (+2)	63 kDa	9	11	9	7	7	8	6	8	12
81	Tropomyosin alpha-4 chain	TPM4_HUMAN (+1)	29 kDa	5	8	13	9	10	7	0	2	7
82	Vesicle amine transport protein 1 homolog (T californica), isoform CRA_a	A0A024R1Z6_HUMAN (+1)	42 kDa	11	10	11	5	6	7	2	5	5
83	Elongation factor 2	EF2_HUMAN	95 kDa	4	6	5	8	12	9	2	4	3
84	Keratin, type I cytoskeletal 9	K1C9_HUMAN	62 kDa	15	6	6	10	16	8	0	3	7
85	Adenylyl cyclase-associated protein	B4DI38_HUMAN (+1)	49 kDa	8	6	5	4	8	5	4	3	8
86	Vinculin	VINC_HUMAN (+1)	124 kDa	4	5	5	7	5	8	2	8	11
87	Actinin alpha 4 isoform 1 (Fragment)	A0A0S2Z3G9_HUMAN (+1)	105 kDa	7	6	9	7	10	7	3	6	10
88	ATP synthase subunit beta, mitochondrial	ATPB_HUMAN (+1)	57 kDa	4	5	9	6	4	6	2	7	10
89	Beta-2-microglobulin	A6XMH4_HUMAN (+2)	14 kDa	5	8	8	6	10	10	0	0	6
90	Protein disulfide-isomerase A6	PDIA6_HUMAN	48 kDa	6	6	6	6	7	7	5	9	9
91	Cathepsin D	CATD_HUMAN (+1)	45 kDa	6	6	8	8	8	5	0	2	7
92	Basigin (Fragment)	A0A087X2B5_HUMAN (+3)	24 kDa	4	2	5	8	10	9	2	4	11
93	MHC class I antigen	F4NCR9_HUMAN	41 kDa	5	6	8	4	8	10	2	2	11
94	Collagen alpha-1(XII) chain	D6RGG3_HUMAN	333 kDa	4	3	6	8	11	11	2	6	9
95	RAP1B, member of RAS oncogene family, isoform CRA_a	A0A024RB87_HUMAN (+1)	21 kDa	7	5	7	3	6	8	0	7	14
96	Cathepsin B, isoform CRA_a	A0A024R374_HUMAN (+1)	38 kDa	8	6	5	7	10	11	5	4	8
97	Caldesmon	E9PGZ1_HUMAN	62 kDa	2	3	7	7	8	6	0	0	12
98	Keratin, type I cytoskeletal 10	K1C10_HUMAN	59 kDa	6	7	7	2	10	3	4	2	3
99	CD44 antigen	CD44_HUMAN	82 kDa	6	7	6	5	10	7	4	4	7
100	Stomatin, isoform CRA_a	A0A024R882_HUMAN (+3)	32 kDa	11	6	4	0	4	3	4	5	7
101	4F2 cell-surface antigen heavy chain	F5GZS6_HUMAN (+1)	65 kDa	0	2	2	6	10	6	6	4	4
102	14-3-3 protein gamma	1433G_HUMAN	28 kDa	3	3	7	8	8	5	3	4	9
103	Lysosomal protective protein	PPGB_HUMAN (+2)	54 kDa	5	3	7	6	3	4	4	3	5
104	Glycoprotein (Transmembrane) nmb, isoform CRA_b	A0A024RA55_HUMAN (+3)	63 kDa	5	9	8	5	6	4	6	3	4
105	Heat shock protein beta-1	HSPB1_HUMAN (+1)	23 kDa	7	3	4	2	5	3	5	4	5
106	ATP synthase subunit alpha, mitochondrial	ATPA_HUMAN (+1)	60 kDa	6	4	8	3	0	5	3	6	8
107	CD59 glycoprotein	CD59_HUMAN (+3)	14 kDa	10	8	6	6	7	5	0	0	11
108	Secreted protein, acidic, cysteine-rich (Osteonectin), isoform CRA_a	D3DQH8_HUMAN (+1)	36 kDa	3	4	0	7	7	7	5	6	12
109	Protein kinase C substrate 80K-H, isoform CRA_a	A0A024R7F1_HUMAN (+3)	59 kDa	4	3	6	6	9	8	5	5	8
110	Guanine nucleotide binding protein (G protein), beta polypeptide 1, isoform CRA_a	A0A024R056_HUMAN (+1)	37 kDa	7	6	3	4	5	3	5	4	4
111	Niemann-Pick disease, type C1 variant (Fragment)	Q59GR1_HUMAN	143 kDa	4	4	7	2	4	3	2	4	7
112	Phosphoserine aminotransferase	A0A024R222_HUMAN (+2)	40 kDa	2	6	7	6	8	7	2	7	6
113	Prenylcysteine oxidase 1	PCYOX_HUMAN	57 kDa	3	5	6	2	2	3	3	6	7
114	Milk fat globule-EGF factor 8 protein, isoform CRA_a	A0A024RC55_HUMAN (+1)	43 kDa	0	0	0	5	5	6	4	7	7
115	Annexin A7	ANXA7_HUMAN (+5)	53 kDa	3	3	2	6	4	6	2	2	6
116	Myristoylated alanine-rich C-kinase substrate	MARCS_HUMAN	32 kDa	6	6	5	7	4	9	0	2	6
117	Myosin, heavy polypeptide 9, non-muscle, isoform CRA_a	A0A024R1N1_HUMAN (+1)	227 kDa	2	3	4	8	5	8	2	2	6
118	Amino acid transporter (Fragment)	Q59ES3_HUMAN	57 kDa	5	5	6	4	6	5	3	5	4
119	Prolyl 4-hydroxylase subunit alpha-1	P4HA1_HUMAN (+1)	61 kDa	2	2	3	7	6	5	6	4	7
120	Reticulocalbin-1	RCN1_HUMAN (+1)	39 kDa	2	3	5	4	7	9	2	5	6
121	FK506 binding protein 10, 65 kDa, isoform CRA_a	A0A024R1W3_HUMAN (+1)	64 kDa	4	5	3	8	13	9	0	2	6
122	Phosphoglycerate kinase 1	PGK1_HUMAN (+1)	45 kDa	4	2	2	8	6	7	0	2	6
123	Hypoxia up-regulated protein 1	A0A087X054_HUMAN (+3)	105 kDa	2	2	5	5	4	5	3	4	6
124	Collagen alpha-2(I) chain	A0A087WTA8_HUMAN (+2)	129 kDa	2	2	5	2	3	5	3	3	2
125	Chymotrypsin-like elastase family member 2A	CEL2A_HUMAN (+2)	29 kDa	5	5	7	0	0	0	0	7	0
126	Cofilin-1	COF1_HUMAN (+3)	19 kDa	2	6	5	7	2	4	2	4	7
127	C-type mannose receptor 2	MRC2_HUMAN	167 kDa	2	0	2	3	8	8	2	2	3
128	Dihydropyrimidinase-like 2 variant (Fragment)	Q59GB4_HUMAN	68 kDa	4	5	6	2	5	2	3	3	5
129	Lectin, mannose-binding, 1, isoform CRA_b	A0A024R2A7_HUMAN (+2)	58 kDa	4	2	3	5	6	7	0	2	7
130	L-lactate dehydrogenase B chain	LDHB_HUMAN (+1)	37 kDa	4	3	5	4	2	5	3	2	5
131	Macrophage migration inhibitory factor (Fragment)	I4AY87_HUMAN (+1)	12 kDa	2	2	0	6	5	4	0	0	2
132	HCG2032701, isoform CRA_a	A0A024R3J7_HUMAN (+1)	80 kDa	4	0	4	0	3	6	3	2	2
133	Peroxiredoxin-1	PRDX1_HUMAN	22 kDa	6	5	4	0	4	4	2	0	2
134	Platelet-derived growth factor receptor beta	PGFRB_HUMAN	124 kDa	3	4	3	4	3	6	0	2	3
135	Capping protein (Actin filament) muscle Z-line, beta, isoform CRA_a	B1AK87_HUMAN (+1)	29 kDa	5	3	7	5	5	4	3	4	3
136	Translocon-associated protein subunit alpha	C9IZQ1_HUMAN (+4)	34 kDa	0	0	4	2	5	4	2	4	4
137	Matrix metalloproteinase 14 (Membrane-inserted)	K4RH61_HUMAN (+1)	66 kDa	6	5	6	2	0	3	2	5	6
138	Endoplasmic reticulum resident protein 44	ERP44_HUMAN	47 kDa	0	2	4	2	2	5	4	4	4
139	Transgelin-2	TAGL2_HUMAN	22 kDa	3	2	4	4	4	2	2	0	2
140	Prolyl 4-hydroxylase subunit alpha-2	P4HA2_HUMAN (+1)	61 kDa	2	3	4	6	5	6	0	4	6
141	Putative uncharacterized protein DKFZp666I134 (Fragment)	Q658S9_HUMAN (+1)	44 kDa	5	4	5	3	0	2	0	0	2
142	Peroxiredoxin-6	PRDX6_HUMAN (+1)	25 kDa	2	3	2	4	8	4	0	0	3
143	Erlin-2 (Fragment)	E5RHW4_HUMAN (+1)	38 kDa	4	2	2	2	3	2	2	4	4
144	Ubiquitin carboxyl-terminal hydrolase	D6RE83_HUMAN (+2)	23 kDa	4	4	4	2	5	3	0	3	3
145	EH-domain containing 2, isoform CRA_a	A0A024R0S6_HUMAN (+2)	61 kDa	2	0	2	3	2	3	2	4	6
146	Alcohol dehydrogenase class-3	ADHX_HUMAN (+1)	40 kDa	5	7	7	0	0	2	0	0	7
147	Beta-galactosidase	B7Z6Q5_HUMAN (+2)	82 kDa	6	0	6	2	2	3	3	2	5
148	Thymosin beta 4, X-linked	A2VCK8_HUMAN (+6)	5 kDa	2	0	2	0	2	0	0	2	2
149	Microfibrillar-associated protein 5	MFAP5_HUMAN (+5)	20 kDa	0	0	0	7	6	7	0	2	5
150	14-3-3 protein epsilon	1433E_HUMAN (+1)	29 kDa	2	0	2	4	5	6	0	2	5
151	UDP-glucose:glycoprotein glucosyltransferase 1	UGGG1_HUMAN	177 kDa	2	2	5	0	2	4	2	4	0
152	Heat shock protein HSP 90-alpha	HS90A_HUMAN (+1)	85 kDa	0	4	4	4	5	4	0	0	2
153	Nicotinamide N-methyltransferase	NNMT_HUMAN (+1)	30 kDa	4	0	4	2	3	2	2	5	4
154	ADP-ribosylation factor 1, isoform CRA_a	A0A024R3Q3_HUMAN (+1)	21 kDa	3	2	4	5	4	7	0	0	2
155	Fibrillin-2	FBN2_HUMAN (+1)	315 kDa	0	0	0	0	0	2	0	5	13
156	Rho GDP-dissociation inhibitor 1	GDIR1_HUMAN (+1)	23 kDa	3	3	3	3	3	3	0	0	2
157	N-acetylglucosamine-6-sulfatase	A0A024RBC5_HUMAN (+2)	62 kDa	2	3	3	0	0	3	3	3	4
158	Ras-related protein Rab-7a	RAB7A_HUMAN	23 kDa	3	3	2	0	2	0	0	0	0
159	Transmembrane emp24 protein transport domain containing 9, isoform CRA_a	A0A024R7M0_HUMAN (+2)	27 kDa	2	0	0	4	4	4	0	3	2
160	Protein S100	B2R5H0_HUMAN (+2)	12 kDa	6	4	0	0	2	3	3	2	3
161	Septin-2	B5MCX3_HUMAN (+1)	37 kDa	2	2	3	3	0	5	0	3	5
162	Profilin-1	PROF1_HUMAN	15 kDa	0	0	2	2	2	4	0	2	2
163	Epoxide hydrolase 1	HYEP_HUMAN (+2)	53 kDa	3	4	2	0	2	0	0	0	4
164	Calponin	Q6FHE4_HUMAN	34 kDa	0	2	3	4	2	3	4	4	4
165	Chymotrypsinogen B	CTRB1_HUMAN	28 kDa	5	7	0	0	0	0	0	0	0
166	Prostacyclin synthase	PTGIS_HUMAN (+2)	57 kDa	0	0	0	0	0	0	0	6	10
167	Nucleophosmin isoform 2 (Fragment)	A0A0S2Z491_HUMAN (+2)	33 kDa	2	3	3	2	2	0	2	0	3
168	Nodal modulator 1	A0A087X117_HUMAN (+5)	139 kDa	0	0	3	2	3	4	0	0	4
169	Transitional endoplasmic reticulum ATPase	TERA_HUMAN (+1)	89 kDa	2	3	3	3	3	0	0	3	3
170	Calponin-3	CNN3_HUMAN	36 kDa	0	0	2	3	3	3	2	4	6
171	Prosaposin	C9JIZ6_HUMAN	58 kDa	2	4	2	0	0	0	0	0	0
172	Sushi domain-containing protein 2	SUSD2_HUMAN	90 kDa	0	0	0	0	0	0	2	3	7
173	Calcium-transporting ATPase	A0A024RBC7_HUMAN (+1)	135 kDa	3	0	4	0	2	2	2	2	4
174	Prolyl 3-hydroxylase 1	P3H1_HUMAN	83 kDa	3	2	3	2	2	2	2	3	3
175	Transmembrane emp24 domain-containing protein 7	TMED7_HUMAN	25 kDa	2	0	2	2	4	3	0	3	5
176	Glutathione S-transferase P	GSTP1_HUMAN (+1)	23 kDa	0	0	3	0	0	2	0	0	4
177	H.sapiens ras-related Hrab1A protein	Q5U0I6_HUMAN (+1)	23 kDa	4	0	4	2	3	2	0	2	3
178	Alpha-2-macroglobulin	A2MG_HUMAN	163 kDa	2	2	3	4	2	2	0	0	2
179	Glycyl-tRNA synthetase	A0A090N8G0_HUMAN (+1)	78 kDa	0	3	2	3	3	4	0	0	0
180	Transmembrane emp24-like trafficking protein 10 (Yeast), isoform CRA_a	A0A024R6I3_HUMAN (+2)	25 kDa	2	2	0	3	2	0	0	0	0
181	Cadherin-13	A0A087X0X6_HUMAN (+3)	72 kDa	0	0	0	4	7	4	0	2	2
182	Voltage-dependent anion channel 2, isoform CRA_a	A0A024QZN9_HUMAN (+3)	34 kDa	0	4	0	2	2	0	0	2	0
183	14-3-3 protein beta/alpha	B5BU24_HUMAN	28 kDa	0	0	6	2	5	3	0	3	5
184	Voltage-dependent anion-selective channel protein 1	VDAC1_HUMAN	31 kDa	0	2	2	4	0	2	2	4	0
185	Tetraspanin	A0A024RCB7_HUMAN (+8)	26 kDa	2	2	3	2	3	2	0	0	3
186	Aldehyde dehydrogenase X, mitochondrial	AL1B1_HUMAN	57 kDa	0	0	0	0	0	0	3	6	7
187	Vesicular integral-membrane protein VIP36	D6RBV2_HUMAN (+2)	37 kDa	2	0	2	0	0	3	0	0	0
188	Keratin, type II cytoskeletal 2 epidermal	K22E_HUMAN	65 kDa	5	2	2	0	5	4	0	0	0
189	SET translocation (Myeloid leukemia-associated), isoform CRA_b	A0A024R895_HUMAN (+1)	32 kDa	2	3	2	0	3	4	2	4	3
190	Solute carrier family 35 member F6	S35F6_HUMAN	40 kDa	2	0	4	0	0	0	0	3	2
191	Core histone macro-H2A.1	H2AY_HUMAN	40 kDa	2	2	0	2	0	3	3	2	2
192	Vimentin	VIME_HUMAN (+3)	54 kDa	0	0	0	2	2	5	0	0	0
193	Prolylcarboxypeptidase (Angiotensinase C), isoform CRA_a	A0A024R5L0_HUMAN (+1)	56 kDa	3	3	3	0	0	0	2	0	2
194	ATP-dependent 6-phosphofructokinase, platelet type	PFKAP_HUMAN	86 kDa	0	0	0	2	3	0	0	6	2
195	Alkaline phosphatase	A0A024RAG0_HUMAN (+1)	57 kDa	0	0	0	6	3	6	0	0	0
196	Protein disulfide-isomerase TMX3	TMX3_HUMAN	52 kDa	0	0	0	0	0	0	0	2	0
197	Annexin A11	ANX11_HUMAN (+4)	54 kDa	2	0	0	2	2	0	2	0	0
198	Calponin-1	CNN1_HUMAN (+1)	33 kDa	0	2	0	0	2	0	4	4	5
199	Actin, aortic smooth muscle	ACTA_HUMAN (+2)	42 kDa	0	0	0	0	0	0	3	6	5
200	Alpha B crystallin	C3VMY8_HUMAN (+3)	20 kDa	2	0	0	0	2	4	2	3	2
201	Procollagen-lysine 1, 2-oxoglutarate 5-dioxygenase 1, isoform CRA_a	A0A024R4H0_HUMAN (+3)	84 kDa	0	2	2	2	2	0	0	2	5
202	Plexin-B2	PLXB2_HUMAN	205 kDa	2	2	2	3	3	0	0	0	2
203	RNP24 protein	Q6FHT8_HUMAN (+1)	23 kDa	2	0	2	2	4	2	0	0	4
204	Intercellular adhesion molecule 1	Q5NKV8_HUMAN	58 kDa	0	0	0	0	0	0	0	3	5
205	Uncharacterized protein (Fragment)	K7N7A8_HUMAN	49 kDa	0	0	0	2	4	2	0	0	0
206	CD47	A0A0A1TSG4_HUMAN (+1)	32 kDa	0	2	0	0	3	2	0	0	0
207	Charged multivesicular body protein 4b	CHM4B_HUMAN	25 kDa	2	0	2	2	0	2	2	2	3
208	Coronin	A0A024RBI5_HUMAN (+3)	53 kDa	2	3	0	0	0	2	2	3	0
209	Ras homolog gene family, member A, isoform CRA_a	A0A024R324_HUMAN (+1)	22 kDa	0	0	2	2	0	2	0	4	3
210	Nucleoside diphosphate kinase	Q32Q12_HUMAN	33 kDa	0	0	3	2	0	2	0	0	0
211	EEF1D protein (Fragment)	Q9BW34_HUMAN	61 kDa	0	2	3	0	3	2	0	0	0
212	Thymosin, beta 10, isoform CRA_a (Fragment)	D6W5K2_HUMAN (+1)	18 kDa	2	0	0	2	0	2	0	0	2
213	1,4-alpha-glucan-branching enzyme	GLGB_HUMAN (+1)	80 kDa	2	0	3	2	2	2	2	0	3
214	N-acylsphingosine amidohydrolase (Acid ceramidase) 1, isoform CRA_c	D3DSQ1_HUMAN	61 kDa	3	3	2	2	2	2	0	2	0
215	Related RAS viral (R-ras) oncogene homolog, isoform CRA_a	A0A024QZF2_HUMAN (+1)	23 kDa	0	0	0	3	2	3	3	4	3
216	Multiple coagulation factor deficiency protein 2	MCFD2_HUMAN	16 kDa	3	0	0	0	0	2	0	0	4
217	Myeloid-derived growth factor	M0QYN0_HUMAN (+1)	20 kDa	0	0	2	0	0	0	0	0	0
218	Tryptophanyl-tRNA synthetase, isoform CRA_a	A0A024R6K8_HUMAN (+1)	53 kDa	0	2	2	0	2	2	0	0	3
219	Torsin-1A-interacting protein 1	A0A0A0MSK5_HUMAN (+1)	52 kDa	0	0	2	3	2	2	0	2	2
220	CD9 antigen	CD9_HUMAN (+1)	25 kDa	0	0	0	0	0	0	5	4	4
221	Talin-1	TLN1_HUMAN	270 kDa	0	0	0	0	3	3	0	0	0
222	Calpain-2 catalytic subunit	CAN2_HUMAN (+1)	80 kDa	2	0	0	0	3	2	0	0	3
223	Heat shock 60kDa protein 1 (Chaperonin), isoform CRA_a	A0A024R3X4_HUMAN (+3)	61 kDa	0	2	2	2	2	0	0	0	0
224	Translocon-associated protein subunit beta	B4DUJ9_HUMAN (+1)	22 kDa	2	0	0	0	0	0	0	0	0
225	Histone H2A type 1-B/E	H2A1B_HUMAN (+2)	14 kDa	0	0	0	3	2	0	2	0	2
226	Prohibitin-2	F5GY37_HUMAN (+2)	30 kDa	2	2	0	0	3	2	0	0	0
227	Thioredoxin reductase 1	A0A024RBK9_HUMAN (+9)	68 kDa	0	0	0	0	2	2	0	0	2
228	Signal peptidase complex subunit 3	SPCS3_HUMAN	20 kDa	0	0	0	0	3	2	0	0	0
229	Guanine nucleotide-binding protein G(i) subunit alpha-2	GNAI2_HUMAN (+1)	40 kDa	4	3	2	0	3	0	0	0	3
230	Microtubule-associated protein	E7EVA0_HUMAN	245 kDa	0	0	0	0	4	4	0	0	0
231	HCG1991735, isoform CRA_a	A0A024RC65_HUMAN (+2)	189 kDa	2	2	3	0	0	3	0	2	0
232	Beta-hexosaminidase	A0A024RAJ6_HUMAN (+2)	63 kDa	2	2	4	2	0	0	0	0	0
233	Myosin regulatory light chain 12A	J3QRS3_HUMAN (+1)	20 kDa	0	0	0	3	2	3	0	0	0
234	14-3-3 protein theta	1433T_HUMAN	28 kDa	2	0	2	2	2	0	0	0	0
235	6-phosphogluconate dehydrogenase, decarboxylating	6PGD_HUMAN	53 kDa	2	3	0	0	0	0	0	0	0
236	ARP3 actin-related protein 3 homolog (Yeast), isoform CRA_a	A0A024RAI1_HUMAN (+3)	47 kDa	2	0	2	0	0	0	0	0	0
237	Guanine nucleotide-binding protein subunit alpha-11	GNA11_HUMAN (+2)	42 kDa	0	0	0	0	2	0	0	3	0
238	Eukaryotic initiation factor 4A-II	E7EQG2_HUMAN (+1)	41 kDa	0	2	2	2	2	2	0	2	2
239	Alpha-parvin	J3KNQ4_HUMAN (+1)	47 kDa	0	0	2	2	3	0	0	2	0
240	Chloride intracellular channel protein 1	CLIC1_HUMAN (+2)	27 kDa	2	0	0	3	2	3	0	0	0
241	Calpain small subunit 1	A0A0C4DGQ5_HUMAN (+2)	34 kDa	3	2	0	0	2	2	0	0	0
242	KIAA0590 gene product variant (Fragment)	Q59GT9_HUMAN	67 kDa	2	2	3	2	0	0	0	0	0
243	Collagen, type V, alpha 1, isoform CRA_a	A0A024R8E5_HUMAN (+3)	184 kDa	0	0	2	0	2	4	0	0	0
244	Ras-related C3 botulinum toxin substrate 1 (Rho family, small GTP binding protein Rac1)	A4D2P0_HUMAN (+2)	23 kDa	0	0	0	2	0	0	0	0	0
245	Epididymis secretory protein Li 34	D9IAI1_HUMAN (+1)	21 kDa	0	0	3	0	0	0	0	0	2
246	Proteasome subunit alpha type-1	F5GX11_HUMAN (+2)	27 kDa	0	2	0	0	0	0	2	0	0
247	Synaptosomal-associated protein, 23kDa, isoform CRA_b	A0A024R9R8_HUMAN (+2)	18 kDa	2	0	0	0	0	0	2	0	0
248	ATPase Ca++ transporting cardiac muscle slow twitch 2 isoform 1 (Fragment)	A0A0S2Z3L2_HUMAN (+1)	115 kDa	0	0	0	2	0	2	0	0	2
249	Superoxide dismutase	A0A0C4DFU2_HUMAN (+2)	25 kDa	0	0	0	0	2	2	0	2	0
250	Aspartyl/asparaginyl beta-hydroxylase	ASPH_HUMAN	86 kDa	0	0	0	0	0	2	0	0	2
251	Translocon-associated protein subunit delta	SSRD_HUMAN	19 kDa	0	0	0	0	0	0	0	0	2
252	Melanoma cell adhesion molecule, isoform CRA_a	A0A024R3I5_HUMAN (+2)	72 kDa	0	0	0	0	0	2	0	0	4
253	Dihydrolipoamide S-succinyltransferase (E2 component of 2-oxo-glutarate complex), isoform CRA_a	A0A024R6C9_HUMAN (+2)	49 kDa	0	0	0	0	2	0	0	0	3
254	Utrophin	UTRO_HUMAN	394 kDa	0	0	0	0	0	2	0	3	0
255	Trophoblast glycoprotein	TPBG_HUMAN	46 kDa	0	0	0	2	2	0	0	2	3
256	Adipocyte plasma membrane-associated protein (Fragment)	H0Y512_HUMAN	45 kDa	0	0	0	0	0	2	0	2	2
257	Oligoribonuclease, mitochondrial	ORN_HUMAN	27 kDa	2	2	0	2	0	0	0	2	0
258	Malate dehydrogenase, cytoplasmic	MDHC_HUMAN (+1)	36 kDa	0	2	0	0	0	0	0	0	2
259	ADP/ATP translocase 2	ADT2_HUMAN (+1)	33 kDa	0	0	0	2	0	2	0	0	2
260	Malectin	MLEC_HUMAN	32 kDa	0	0	0	0	0	0	2	2	2
261	Peroxiredoxin-2	PRDX2_HUMAN (+1)	22 kDa	2	0	0	0	0	0	0	0	0
262	Glycogen phosphorylase, brain form	PYGB_HUMAN (+1)	97 kDa	0	0	0	0	0	0	0	0	2
263	GDP dissociation inhibitor 1 isoform 1 (Fragment)	A0A0S2Z3X8_HUMAN (+1)	51 kDa	0	0	0	2	0	0	0	0	0
264	Obscurin	A6NGQ3_HUMAN (+2)	973 kDa	0	0	0	2	0	0	0	0	0
265	Unc-84 homolog B (C. elegans), isoform CRA_b	A0A024R1P7_HUMAN (+2)	80 kDa	0	2	0	0	2	0	0	2	4
266	Carboxypeptidase M	CBPM_HUMAN	51 kDa	0	0	0	0	2	3	0	2	2
267	A-kinase anchor protein 12	AKA12_HUMAN	191 kDa	0	0	0	0	0	0	0	0	4
268	Chromosome 9 open reading frame 88, isoform CRA_a	A0A024R872_HUMAN (+1)	83 kDa	0	0	2	0	0	0	0	2	0
269	Solute carrier family 39 (Zinc transporter), member 14, isoform CRA_a (Fragment)	A0A0S2Z534_HUMAN (+3)	53 kDa	0	0	0	0	2	0	0	0	0
270	Surfeit locus protein 4	SURF4_HUMAN	30 kDa	0	0	0	0	0	0	0	0	3
271	Aldo-keto reductase family 1, member B1 (Aldose reductase), isoform CRA_a	A0A024R7A8_HUMAN (+1)	36 kDa	0	2	0	0	2	0	0	0	0
272	V-type proton ATPase 16 kDa proteolipid subunit	VATL_HUMAN	16 kDa	3	2	2	0	0	0	0	0	0
273	Radixin	B0YJ88_HUMAN (+1)	69 kDa	0	0	0	2	2	2	0	0	2
274	MHC class I antigen	K7DWB0_HUMAN	41 kDa	0	0	0	0	0	0	0	2	2
275	Reticulocalbin-3	RCN3_HUMAN	37 kDa	0	0	0	3	0	2	0	0	0
276	Nucleolin, isoform CRA_b	A0A024R4A0_HUMAN (+2)	77 kDa	4	0	0	0	2	2	0	0	0
277	Cytochrome c oxidase subunit 2	G8JF18_HUMAN	26 kDa	0	0	0	2	0	0	0	2	4
278	Prohibitin, isoform CRA_a	A8K401_HUMAN (+3)	30 kDa	2	3	0	0	0	0	0	0	2
279	Filamin-C	FLNC_HUMAN	291 kDa	0	0	0	0	0	0	0	0	3
280	Myosin light polypeptide 6	B7Z6Z4_HUMAN (+10)	27 kDa	0	0	0	0	0	5	0	0	0
281	Microfibrillar-associated protein 4, isoform CRA_a	A0A024QZ34_HUMAN	31 kDa	0	0	0	0	0	0	0	0	2
282	Dihydropyrimidinase-related protein 3	DPYL3_HUMAN (+2)	62 kDa	0	0	0	0	0	0	0	2	4
283	Thioredoxin-dependent peroxide reductase, mitochondrial	PRDX3_HUMAN	28 kDa	0	2	3	0	0	0	0	0	0
284	Acyl carrier protein, mitochondrial	ACPM_HUMAN	17 kDa	0	0	0	2	2	3	0	0	2
285	Peroxiredoxin-5, mitochondrial	PRDX5_HUMAN (+1)	22 kDa	0	0	2	3	2	0	0	0	0
286	Putative phospholipase B-like 2	PLBL2_HUMAN	65 kDa	2	0	2	0	0	0	2	0	0
287	Hydroxysteroid (17-beta) dehydrogenase 4, isoform CRA_b (Fragment)	A0A0S2Z4J1_HUMAN (+2)	80 kDa	0	2	0	0	0	0	0	0	0
288	Inactive tyrosine-protein kinase 7	PTK7_HUMAN	118 kDa	0	0	2	0	4	0	0	0	0
289	Cytoplasmic dynein 1 heavy chain 1	DYHC1_HUMAN	532 kDa	2	0	0	0	0	0	0	0	0
290	Ryanodine receptor 3	A0A087X080_HUMAN (+3)	552 kDa	0	0	2	2	0	0	0	0	0
291	Nicotinate-nucleotide pyrophosphorylase [carboxylating]	NADC_HUMAN (+1)	31 kDa	2	2	0	0	0	0	0	0	0
292	Collagen alpha-1(III) chain	CO3A1_HUMAN	139 kDa	0	0	2	0	0	2	0	0	0
293	COL6A2 protein	Q9BUM6_HUMAN	47 kDa	3	4	3	0	0	0	0	0	0
294	Insulysin variant (Fragment)	Q59GA5_HUMAN	69 kDa	0	2	0	2	2	0	0	0	0
295	Keratin 1	H6VRG2_HUMAN	66 kDa	0	0	2	2	0	0	0	0	0
296	RNase kappa-02 isoform	A0A060KS66_HUMAN (+4)	15 kDa	0	0	0	0	0	0	0	2	2
297	Thioredoxin	H9ZYJ2_HUMAN (+1)	12 kDa	0	0	3	0	0	0	0	0	0
298	FLOT1 protein	Q6IB58_HUMAN	47 kDa	0	0	0	0	0	2	0	0	0
299	Dihydrolipoyl dehydrogenase	A0A024R713_HUMAN (+4)	54 kDa	0	0	0	0	3	0	0	0	0
300	Septin 7 variant 4	A0A023T695_HUMAN (+12)	47 kDa	0	0	2	0	0	0	2	0	0
301	Guanine nucleotide binding protein (G protein), alpha 13, isoform CRA_a	A0A024R8M0_HUMAN (+1)	44 kDa	0	0	0	0	0	0	0	0	2
302	Phosphoprotein enriched in astrocytes 15, isoform CRA_a	B1AKZ4_HUMAN (+2)	15 kDa	0	0	0	0	0	2	0	0	0
303	Chloride intracellular channel protein	B4DWC4_HUMAN (+3)	28 kDa	0	0	0	0	2	2	0	0	2
304	Ribosomal protein, large, P2, isoform CRA_a	A0A024RCA7_HUMAN (+1)	12 kDa	0	2	0	3	0	2	0	0	0
305	Unconventional myosin-Id	J3QRN6_HUMAN (+1)	111 kDa	0	0	2	0	0	0	0	0	2
306	Ubiquitin-activating enzyme E1 (A1S9T and BN75 temperature sensitivity complementing), isoform CRA_a	A0A024R1A3_HUMAN (+1)	118 kDa	0	0	0	0	0	0	0	0	3
307	Cytochrome b reductase 1	CYBR1_HUMAN	32 kDa	2	0	0	0	0	0	0	0	0
308	Voltage-dependent calcium channel subunit alpha-2/delta-1	CA2D1_HUMAN (+1)	125 kDa	0	0	0	2	0	0	0	0	0
309	Tetraspanin	A0A024RCB3_HUMAN (+4)	28 kDa	0	0	0	0	2	0	0	0	0
310	Dinucleotide oxidase disulfide thiol exchanger 3 superfamily member 3	A0A024QYS2_HUMAN (+1)	68 kDa	0	0	0	0	0	0	0	0	2
311	Diazepam binding inhibitor (GABA receptor modulator, acyl-Coenzyme A binding protein), isoform CRA_a	A0A024RAF2_HUMAN (+5)	12 kDa	2	2	3	0	0	0	0	0	0
312	Aldo-keto reductase family 1 member C1	AK1C1_HUMAN (+1)	37 kDa	2	0	0	0	0	0	0	0	0
313	Syndecan binding protein (Syntenin), isoform CRA_c	A0A024R7Z5_HUMAN (+3)	32 kDa	3	2	0	0	0	0	0	0	0
314	Eukaryotic translation initiation factor 3 subunit B (Fragment)	Q96G38_HUMAN	73 kDa	0	0	0	0	2	0	0	0	0
315	Charged multivesicular body protein 5	CHMP5_HUMAN	25 kDa	0	0	0	0	2	0	0	0	2
316	Proteasome subunit alpha type	A0A0K0K1K4_HUMAN (+2)	28 kDa	0	0	0	0	2	0	0	0	0
317	Spectrin beta chain, non-erythrocytic 1	A0A087WUZ3_HUMAN (+4)	275 kDa	0	0	0	2	0	0	0	0	0
318	Delta-sarcoglycan	SGCD_HUMAN	32 kDa	0	0	0	2	0	0	0	0	0
319	Histidine triad nucleotide-binding protein 1	HINT1_HUMAN	14 kDa	0	2	0	0	0	0	0	0	0
320	Cytochrome c oxidase subunit 1	A0A059RIH3_HUMAN (+1)	57 kDa	0	2	0	0	0	0	0	0	0
321	Uncharacterized protein (Fragment)	F8W031_HUMAN	29 kDa	0	0	0	0	0	0	0	0	4
322	RNA binding motif protein 17, isoform CRA_a	Q5W009_HUMAN (+1)	45 kDa	0	0	0	0	0	0	2	0	0
323	RAB2, member RAS oncogene family, isoform CRA_a	A0A024R7V6_HUMAN (+1)	24 kDa	0	0	0	0	0	2	0	0	0
324	Actin-related protein 2	ARP2_HUMAN	45 kDa	2	0	0	0	2	0	0	0	0
325	Glutamate dehydrogenase 1 variant (Fragment)	Q53GW3_HUMAN	61 kDa	0	0	0	0	0	0	0	0	3
326	HCG2001986, isoform CRA_a	A0A024R5X2_HUMAN (+3)	50 kDa	0	0	0	0	0	2	0	0	0
327	Fibulin-2	FBLN2_HUMAN (+2)	127 kDa	0	0	3	0	0	0	0	0	0
328	Pre-B-cell leukemia transcription factor-interacting protein 1	PBIP1_HUMAN	81 kDa	0	0	0	0	0	0	0	0	2
329	ADP-ribosylation factor-like 8B, isoform CRA_b	A0A024R2D4_HUMAN (+3)	22 kDa	0	0	3	0	0	0	0	0	2
330	Glutamate receptor 7	Q96QG5_HUMAN	99 kDa	0	0	0	0	0	0	0	2	0
331	Galectin	A0A024R693_HUMAN (+4)	26 kDa	0	0	2	0	0	0	0	0	0
332	Peroxiredoxin-4	PRDX4_HUMAN (+1)	31 kDa	0	0	0	2	0	0	0	0	0
333	Peptidyl-prolyl cis-trans isomerase FKBP2	FKBP2_HUMAN (+1)	16 kDa	0	0	0	0	3	0	0	0	0
334	Lon protease homolog	B4DPX0_HUMAN (+1)	100 kDa	0	0	2	0	0	0	0	0	0
335	RNA-binding protein Nova-2	NOVA2_HUMAN	49 kDa	2	0	0	0	0	0	0	0	0
336	BPI fold-containing family A member 1	BPIA1_HUMAN	27 kDa	0	0	0	2	0	0	0	0	0
337	Epididymis tissue sperm binding protein Li 11n	A0A109NGN6_HUMAN (+2)	26 kDa	0	2	0	0	0	0	0	0	2
338	Integrin alpha-2	E7ESP4_HUMAN (+1)	103 kDa	0	0	0	2	0	0	0	0	0
339	Glutathione peroxidase	B4DPY0_HUMAN	18 kDa	0	0	0	0	0	0	0	2	0
340	Tetraspanin	A0A024RB05_HUMAN (+4)	26 kDa	3	2	0	0	0	0	0	0	0
341	Epididymis secretory protein Li 273	V9HW25_HUMAN	33 kDa	0	0	0	0	0	0	0	0	3
342	Large neutral amino acids transporter small subunit 1	LAT1_HUMAN	55 kDa	0	0	0	2	0	0	0	0	0
343	Activated RNA polymerase II transcription cofactor 4 variant (Fragment)	Q59G24_HUMAN (+2)	15 kDa	0	0	2	0	0	0	0	0	0
344	Synaptophysin-like 1, isoform CRA_a	A4D0R1_HUMAN (+2)	29 kDa	0	0	2	0	0	2	0	0	0
345	Microtubule-associated protein 1B, isoform CRA_b	A0A024RAM4_HUMAN (+2)	271 kDa	0	0	0	2	0	2	0	0	0
346	Nidogen-2	A0A0A0MTL9_HUMAN (+1)	151 kDa	0	0	0	0	0	0	0	0	2
347	Proteasome subunit beta type-3	PSB3_HUMAN	23 kDa	0	0	2	0	0	0	0	0	0
348	Epithelial membrane protein 2	EMP2_HUMAN	19 kDa	0	0	0	0	0	2	0	0	2
349	Tissue factor	B2R6M5_HUMAN (+1)	33 kDa	0	0	0	0	0	0	0	2	4
350	Nucleobindin 2, isoform CRA_b	A0A087WSV8_HUMAN (+3)	50 kDa	0	0	0	0	0	0	0	2	0
351	Proteasome subunit beta type-2	A0A087WVV1_HUMAN (+2)	10 kDa	0	0	0	0	0	0	0	0	2
352	Procollagen-lysine,2-oxoglutarate 5-dioxygenase 3	PLOD3_HUMAN	85 kDa	0	0	0	0	2	0	0	0	0
353	Reticulocalbin-2	RCN2_HUMAN	37 kDa	0	0	0	0	0	0	0	2	0
354	Protein S100-A4	S10A4_HUMAN	12 kDa	3	0	0	0	0	0	0	0	0
355	Interferon-induced transmembrane protein 3	E9PS44_HUMAN (+3)	12 kDa	3	0	0	0	0	0	0	0	0
356	Slit homolog 3 protein	SLIT3_HUMAN	168 kDa	0	0	0	0	0	0	0	0	2
357	Very large A-kinase anchor protein	CRBG3_HUMAN	331 kDa	0	0	0	2	0	0	0	0	0
358	Macrosialin (Fragment)	J3KRX0_HUMAN	13 kDa	0	0	2	0	0	0	0	0	0
359	Tumor protein, translationally-controlled 1, isoform CRA_a	A0A024RDY2_HUMAN (+7)	16 kDa	0	0	0	2	0	0	0	0	0
360	Lactoylglutathione lyase	V9HW62_HUMAN	21 kDa	0	0	0	0	0	0	0	2	2
361	DBH-like monooxygenase protein 1	MOXD1_HUMAN	70 kDa	0	0	0	0	0	0	0	0	2
362	Solute carrier family 16 (Monocarboxylic acid transporters), member 3, isoform CRA_a	A0A024R8U1_HUMAN (+4)	49 kDa	0	0	0	0	0	0	0	2	2
363	Purinergic receptor P2X, ligand-gated ion channel, 4, isoform CRA_c	B7Z4R5_HUMAN (+3)	32 kDa	0	2	0	0	0	0	0	0	0
364	Type 1 tumor necrosis factor receptor shedding aminopeptidase regulator, isoform CRA_a	A0A024RAR8_HUMAN (+17)	107 kDa	0	2	0	0	0	0	0	0	0
365	Myosin light chain kinase, smooth muscle	MYLK_HUMAN	211 kDa	0	0	0	0	0	0	0	0	2
366	ER lumen protein-retaining receptor	A0A024QZT7_HUMAN (+1)	24 kDa	2	0	0	0	0	0	0	0	0
367	HLA class II histocompatibility antigen, DRB1-11 beta chain	2B1B_HUMAN (+470)	30 kDa	0	0	0	0	0	2	0	0	0
368	Cathepsin K	CATK_HUMAN (+1)	37 kDa	0	0	4	0	0	0	0	0	0
369	BAH and coiled-coil domain-containing protein 1	A0A075B747_HUMAN	280 kDa	0	0	0	0	0	0	2	0	0
370	Keratin, type I cytoskeletal 14	K1C14_HUMAN	52 kDa	0	0	0	0	2	0	0	0	0
371	15 kDa selenoprotein	A0A087X1G7_HUMAN (+2)	18 kDa	0	0	0	0	0	2	0	0	0
372	Alpha-2-macroglobulin receptor-associated protein	AMRP_HUMAN (+1)	41 kDa	0	0	0	0	0	0	0	0	2
373	Chromosome 1 open reading frame 24, isoform CRA_a	A0A024R978_HUMAN (+1)	103 kDa	0	0	0	0	0	0	0	0	2
374	Thrombomodulin	TRBM_HUMAN	60 kDa	0	0	0	0	0	0	0	0	2
375	Vacuolar protein sorting 13A (Yeast), isoform CRA_c	A0A024R223_HUMAN (+2)	339 kDa	0	2	0	0	0	0	0	0	0
376	Capping protein (Actin filament) muscle Z-line, alpha 1, isoform CRA_a	A0A024R0E5_HUMAN (+2)	33 kDa	0	0	0	0	0	2	0	0	0
377	Malic enzyme	A8K168_HUMAN (+2)	64 kDa	0	0	2	0	0	0	0	0	0
378	ATP synthase-coupling factor 6, mitochondrial	Q6NZ59_HUMAN	13 kDa	0	0	0	0	0	0	0	0	2
379	MAS-related GPR, member F, isoform CRA_a	A0A024R5F0_HUMAN (+6)	38 kDa	0	0	0	0	0	0	0	0	2
380	FERM, RhoGEF and pleckstrin domain-containing protein 1 (Fragment)	M0QYB0_HUMAN	23 kDa	0	0	0	0	0	0	0	2	0
381	Alcohol dehydrogenase IB (Class I), beta polypeptide, isoform CRA_a	A0A024RDI5_HUMAN (+5)	40 kDa	2	0	0	0	0	0	0	0	0
382	14-3-3 protein eta	1433F_HUMAN (+1)	28 kDa	0	0	0	0	2	0	0	0	0
383	Protein FAM171A2	F1712_HUMAN	87 kDa	0	0	0	0	0	0	0	2	0
384	Malate dehydrogenase	A0A024R4K3_HUMAN (+4)	36 kDa	2	0	0	0	0	0	0	0	0
385	Protein S100-A13	S10AD_HUMAN	11 kDa	0	2	0	0	0	0	0	0	0
386	3-ketoacyl-CoA thiolase, mitochondrial	A0A0B4J2A4_HUMAN (+3)	42 kDa	0	0	0	0	0	0	0	0	2
387	Platelet-activating factor acetylhydrolase IB subunit beta	PA1B2_HUMAN (+1)	26 kDa	0	0	2	0	0	0	0	0	0
388	4-trimethylaminobutyraldehyde dehydrogenase	AL9A1_HUMAN (+1)	54 kDa	0	0	0	0	0	0	0	2	0
389	Cytochrome c oxidase subunit VIc, isoform CRA_a	A0A024R9B7_HUMAN (+1)	9 kDa	0	0	0	0	0	0	0	0	2
390	Tripartite motif-containing 24, isoform CRA_a	A0A024R784_HUMAN (+3)	113 kDa	2	0	0	0	0	0	0	0	0
391	Chymotrypsin-C	CTRC_HUMAN	29 kDa	2	0	0	0	0	0	0	0	0
392	Membrane-associated progesterone receptor component 1	PGRC1_HUMAN (+1)	22 kDa	0	0	0	0	0	0	0	0	2
393	Integrin alpha-8	ITA8_HUMAN	117 kDa	0	0	0	0	0	0	0	0	2
394	ERO1-like protein alpha	ERO1A_HUMAN	54 kDa	0	0	0	0	0	0	0	0	3
395	Calpain 1, (Mu/I) large subunit, isoform CRA_a	A0A024R580_HUMAN (+4)	82 kDa	0	0	0	0	0	0	0	2	0
